# Supplementary material for: Knockdown of the Halloween Genes spook, shadow and shade Influences Oocyte Development, Egg Shape, Oviposition and Hatching in the Desert Locust
Source: Int J Mol Sci. 2022 Aug 17;23(16):9232. doi: 10.3390/ijms23169232 (PMC9408901; doi:10.3390/ijms23169232)
Supplement: Supplementary file 1 [file ijms-23-09232-s001.zip]

Archive with 1 entries (1 files):
- ijms-1840943-supplementary.pdf
